# Supplementary material for: Chlorophyll-binding proteins revisited - a multigenic family of light-harvesting and stress proteins from a brown algal perspective
Source: BMC Evol Biol. 2010 Nov 26;10:365. doi: 10.1186/1471-2148-10-365 (PMC3008699; doi:10.1186/1471-2148-10-365)
Supplement: Additional file 1 — Databases and sequence identifiers of CBPs found in the genomes of the organisms listed in Table 1. Each organism is represented by a separate sheet. "SignalP" indicates the presence of a signal peptide. [file 1471-2148-10-365-S1.XLS]

## Sheet: A. thaliana
Database: TAIR9 representative gene models (Jul. 2009)
CBPs	Li818 ?	Domain 1	Domain 2	Domain 3
AT1G15820.1	No	IPR001344	IPR022796	SSF103532
AT1G19150.1	No	IPR001344	IPR022796	SSF103525
AT1G29910.1	No	IPR001344	IPR022796	SSF103520
AT1G29920.1	No	IPR001344	IPR022796	SSF103519
AT1G29930.1	No	IPR001344	IPR022796	SSF103521
AT1G45474.1	No	IPR001344	IPR022796	SSF103527
AT1G61520.1	No	IPR001344	IPR022796	SSF103530
AT1G76570.1	No	IPR001344	IPR022796	SSF103528
AT2G05070.1	No	IPR001344	IPR022796	SSF103522
AT2G05100.1	No	IPR001344	IPR022796	SSF103523
AT2G34420.1	No	IPR001344	IPR022796	SSF103518
AT2G34430.1	No	IPR001344	IPR022796	SSF103517
AT2G40100.1	No	IPR001344	IPR022796	SSF103515
AT3G08940.2	No	IPR001344	IPR022796	SSF103513
AT3G27690.1	No	IPR001344	IPR022796	SSF103526
AT3G47470.1	No	IPR001344	IPR022796	SSF103514
AT3G54890.1	No	IPR001344	IPR022796	SSF103511
AT3G61470.1	No	IPR001344	IPR022796	SSF103524
AT4G10340.1	No	IPR001344	IPR022796	SSF103516
AT5G01530.1	No	IPR001344	IPR022796	SSF103512
AT5G28450.1	No	IPR001344	IPR022796	SSF103531
AT5G54270.1	No	IPR001344	IPR022796	SSF103529

## Sheet: P. trichocarpa
Database: JGI annotation version 1.1 (Jamboree models) December 2004
CBPs	Li818 ?	Domain 1	Domain 2	Domain 3
jgi|Poptr1_1|548030|eugene3.00010471	no	IPR001344	IPR022796	SSF103511
jgi|Poptr1_1|568456|eugene3.00110470	no	IPR001344	IPR022796	SSF103511
jgi|Poptr1_1|589310|eugene3.00280046	no	IPR001344	IPR022796	SSF103511
jgi|Poptr1_1|652073|grail3.0002067901	no	IPR001344	IPR022796	SSF103511
jgi|Poptr1_1|653111|grail3.0023029001	no	IPR001344	IPR022796	SSF103511
jgi|Poptr1_1|664872|grail3.0012031401	no	IPR001344	IPR022796	SSF103511
jgi|Poptr1_1|664934|grail3.0012036701	no	IPR001344	IPR022796	SSF103511
jgi|Poptr1_1|668020|grail3.0025015101	no	IPR001344	IPR022796	SSF103511
jgi|Poptr1_1|671325|grail3.0129002701	no	IPR001344	IPR022796	SSF103511
jgi|Poptr1_1|709712|estExt_Genewise1_v1.C_LG_I9864	no	IPR001344	IPR022796	SSF103511
jgi|Poptr1_1|709740|estExt_Genewise1_v1.C_LG_II0002	no	IPR001344	IPR022796	SSF103511
jgi|Poptr1_1|715463|estExt_Genewise1_v1.C_LG_V1774	no	IPR001344	IPR022796	SSF103511
jgi|Poptr1_1|715732|estExt_Genewise1_v1.C_LG_V2296	no	IPR001344	IPR022796	SSF103511
jgi|Poptr1_1|724963|estExt_Genewise1_v1.C_LG_X2607	no	IPR001344	IPR022796	SSF103511
jgi|Poptr1_1|743910|estExt_Genewise1_v1.C_1250189	no	IPR001344	IPR022796	SSF103511
jgi|Poptr1_1|744667|estExt_Genewise1_v1.C_1340185	no	IPR001344	IPR022796	SSF103511
jgi|Poptr1_1|813709|estExt_fgenesh4_kg.C_LG_III0002	no	IPR001344	IPR022796	SSF103511
jgi|Poptr1_1|814251|estExt_fgenesh4_kg.C_LG_XI0033	no	IPR001344	IPR022796	SSF103511
jgi|Poptr1_1|817544|estExt_fgenesh4_pg.C_LG_III1424	no	IPR001344	IPR022796	SSF103511
jgi|Poptr1_1|820261|estExt_fgenesh4_pg.C_LG_VIII0315	no	IPR001344	IPR022796	SSF103511
jgi|Poptr1_1|826794|estExt_fgenesh4_pg.C_400276	no	IPR001344	IPR022796	SSF103511
jgi|Poptr1_1|830495|estExt_fgenesh4_pm.C_LG_II0962	no	IPR001344	IPR022796	SSF103511
jgi|Poptr1_1|832587|estExt_fgenesh4_pm.C_LG_VIII0258	no	IPR001344	IPR022796	SSF103511

## Sheet: S. moellendorffii
Database: JGI Filtered models version 3, Sept. 2008
CBPs	Li818 ?	Domain 1	Domain 2	Domain 3	Domain 4
jgi|Selmo1|104804|e_gw1.30.437.1	no	IPR001344	IPR022796	SSF103511
jgi|Selmo1|149722|estExt_Genewise1.C_240317	no	IPR001344	IPR022796	SSF103511
jgi|Selmo1|160411|estExt_Genewise1.C_1000193	no	IPR001344	IPR022796	SSF103511
jgi|Selmo1|228506|fgenesh1_kg.C_scaffold_35000021	no	IPR001344	IPR022796	SSF103511
jgi|Selmo1|270427|estExt_fgenesh1_kg.C_40034	no	IPR001344	IPR022796	SSF103511
jgi|Selmo1|271833|estExt_fgenesh1_kg.C_710016	no	IPR001344	IPR022796	SSF103511
jgi|Selmo1|403333|fgenesh2_pg.C_scaffold_1000170	no	IPR001344	IPR022796	SSF103511
jgi|Selmo1|407444|fgenesh2_pg.C_scaffold_7000075	no	IPR001344	IPR022796	SSF103511
jgi|Selmo1|423144|fgenesh2_pg.C_scaffold_60000082	no	IPR001344	IPR022796	SSF103511	SignalP
jgi|Selmo1|444370|estExt_fgenesh2_pg.C_430054	no	IPR001344	IPR022796	SSF103511
jgi|Selmo1|446130|estExt_fgenesh2_pg.C_650086	no	IPR001344	IPR022796	SSF103511
jgi|Selmo1|75552|e_gw1.0.755.1	no	IPR001344	IPR022796	SSF103511

## Sheet: P. patens
Database: JGI P. patens version 1.1, Filtered models 3
CBPs	Li818 ?	Domain 1	Domain 2	Domain 3	Domain 4
jgi|Phypa1_1|102544|fgenesh1_pg.scaffold_628000001	no	IPR001344	IPR022796	SSF103511
jgi|Phypa1_1|105126|estExt_fgenesh1_pm.C_270009	no	IPR001344	IPR022796	SSF103511
jgi|Phypa1_1|108014|estExt_fgenesh1_pm.C_2150017	no	IPR001344	IPR022796	SSF103511
jgi|Phypa1_1|108362|estExt_fgenesh1_pm.C_2560001	no	IPR001344	IPR022796	SSF103511
jgi|Phypa1_1|110819|e_gw1.1.20.1	no	IPR001344	IPR022796	SSF103511
jgi|Phypa1_1|110989|e_gw1.1.15.1	no	IPR001344	IPR022796	SSF103511
jgi|Phypa1_1|119427|e_gw1.28.264.1	no	IPR001344	IPR022796	SSF103511
jgi|Phypa1_1|124625|e_gw1.51.5.1	no	IPR001344	IPR022796	SSF103511
jgi|Phypa1_1|139567|e_gw1.158.99.1	no	IPR001344	IPR022796	SSF103511
jgi|Phypa1_1|142913|e_gw1.197.98.1	no	IPR001344	IPR022796	SSF103511
jgi|Phypa1_1|144392|e_gw1.214.29.1	no	IPR001344	IPR022796	SSF103511
jgi|Phypa1_1|146725|e_gw1.247.16.1	no	IPR001344	IPR022796	SSF103511
jgi|Phypa1_1|147017|e_gw1.252.30.1	no	IPR001344	IPR022796	SSF103511
jgi|Phypa1_1|151133|e_gw1.330.27.1	no	IPR001344	IPR022796	SSF103511
jgi|Phypa1_1|151155|e_gw1.330.26.1	no	IPR001344	IPR022796	SSF103511
jgi|Phypa1_1|154531|e_gw1.429.11.1	no	IPR001344	IPR022796	SSF103511
jgi|Phypa1_1|155384|e_gw1.463.6.1	no	IPR001344	IPR022796	SSF103511
jgi|Phypa1_1|156993|e_gw1.628.7.1	no	IPR001344	IPR022796	SSF103511
jgi|Phypa1_1|158424|estExt_fgenesh1_pg.C_10007	no	IPR001344	IPR022796	SSF103511
jgi|Phypa1_1|163091|estExt_fgenesh1_pg.C_510166	no	IPR001344	IPR022796	SSF103511
jgi|Phypa1_1|169593|estExt_fgenesh1_pg.C_2130045	yes	IPR001344	IPR022796	SSF103511
jgi|Phypa1_1|173457|estExt_fgenesh1_pg.C_4630009	no	IPR001344	IPR022796	SSF103511
jgi|Phypa1_1|175471|estExt_gwp_gw1.C_120298	no	IPR001344	IPR022796	SSF103511
jgi|Phypa1_1|175594|estExt_gwp_gw1.C_130160	no	IPR001344	IPR022796	SSF103511
jgi|Phypa1_1|176684|estExt_gwp_gw1.C_190005	no	IPR001344	IPR022796	SSF103511
jgi|Phypa1_1|178694|estExt_gwp_gw1.C_320002	no	IPR001344	IPR022796	SSF103511
jgi|Phypa1_1|184742|estExt_gwp_gw1.C_760105	no	IPR001344	IPR022796	SSF103511
jgi|Phypa1_1|209208|estExt_Genewise1.C_520111	no	IPR001344	IPR022796	SSF103511
jgi|Phypa1_1|218263|estExt_Genewise1.C_1550024	no	IPR001344	IPR022796	SSF103511
jgi|Phypa1_1|218266|estExt_Genewise1.C_1550027	no	IPR001344	IPR022796	SSF103511
jgi|Phypa1_1|218647|estExt_Genewise1.C_1610025	no	IPR001344	IPR022796	SSF103511
jgi|Phypa1_1|219547|estExt_Genewise1.C_1770011	no	IPR001344	IPR022796	SSF103511
jgi|Phypa1_1|219830|estExt_Genewise1.C_1820038	no	IPR001344	IPR022796	SSF103511
jgi|Phypa1_1|220036|estExt_Genewise1.C_1860008	no	IPR001344	IPR022796	SSF103511
jgi|Phypa1_1|222728|estExt_Genewise1.C_2410063	no	IPR001344	IPR022796	SSF103511
jgi|Phypa1_1|223248|estExt_Genewise1.C_2540004	no	IPR001344	IPR022796	SSF103511
jgi|Phypa1_1|228001|estExt_Genewise1.C_4720006	no	IPR001344	IPR022796	SSF103511
jgi|Phypa1_1|228003|estExt_Genewise1.C_4720008	no	IPR001344	IPR022796	SSF103511
jgi|Phypa1_1|233731|estExt_fgenesh2_pg.C_990024	yes	IPR001344	IPR022796	SSF103511
jgi|Phypa1_1|46695|gw1.284.62.1	no	IPR001344	IPR022796	SSF103511
jgi|Phypa1_1|52279|gw1.6.354.1	no	IPR001344	IPR022796	SSF103511
jgi|Phypa1_1|52281|gw1.6.355.1	no	IPR001344	IPR022796	SSF103511
jgi|Phypa1_1|56132|fgenesh1_pm.scaffold_28000049	no	IPR001344	IPR022796	SSF103511
jgi|Phypa1_1|60069|fgenesh1_pm.scaffold_214000010	no	IPR001344	IPR022796	SSF103511
jgi|Phypa1_1|63624|fgenesh1_kg.scaffold_651000001	no	IPR001344	IPR022796	SSF103511
jgi|Phypa1_1|69453|fgenesh1_pg.scaffold_23000055	no	IPR001344	IPR022796	SSF103511
jgi|Phypa1_1|89671|fgenesh1_pg.scaffold_186000020	no	IPR001344	IPR022796	SSF103511

## Sheet: O. lucimarinus
Database: JGI O. luminarinus v2.0 Best filtered models
CBPs	Li818 ?	Domain 1	Domain 2	Domain 3	Domain 4
jgi|Ost9901_3|36378|e_gwEuk.2.556.1	no	IPR001344	IPR022796	SSF103511	Signalp
jgi|Ost9901_3|24045|estExt_fgenesh1_pg.C_Chr_20122	no	IPR001344	IPR022796	SSF103511
jgi|Ost9901_3|40652|e_gwEuk.15.189.1	no	IPR001344	IPR022796	SSF103511
jgi|Ost9901_3|43422|e_gwEuk.20.255.1	no	IPR001344	IPR022796	SSF103511
jgi|Ost9901_3|33699|eugene.0900010403	no	IPR001344	IPR022796	SSF103511
jgi|Ost9901_3|43706|e_gwEuk.20.275.1	no	IPR001344	IPR022796	SSF103511
jgi|Ost9901_3|31850|eugene.0500010387	no	IPR001344	IPR022796	SSF103511
jgi|Ost9901_3|47897|estExt_GenewiseEukaryote.C_Chr_170164	no	IPR001344	IPR022796	SSF103511
jgi|Ost9901_3|7546|gwEuk.3.580.1	no	IPR001344	IPR022796	SSF103511
jgi|Ost9901_3|29120|eugene.0100010514	no	IPR001344	IPR022796	SSF103511
jgi|Ost9901_3|17280|fgenesh1_pg.C_Chr_11000082	no	IPR001344	IPR022796	SSF103511
jgi|Ost9901_3|50137|estExt_Genewise_ext.C_Chr_70503	no	IPR001344	IPR022796	SSF103511
jgi|Ost9901_3|30781|eugene.0300010457	no	IPR001344	IPR022796	SSF103511
jgi|Ost9901_3|30780|eugene.0300010456	no	IPR001344	IPR022796	SSF103511
jgi|Ost9901_3|27706|eugene.1500010028	no	IPR001344	IPR022796	SSF103511
jgi|Ost9901_3|7949|gwEuk.5.470.1	yes	IPR001344	IPR022796	SSF103511

## Sheet: O. taurus
Database: JGI O. tauri v2.0 Filtered models
CBPs	Li818 ?	Domain 1	Domain 2	Domain 3
jgi|Ostta4|15247|e_gw1.01.00.535.1	no	IPR001344	IPR022796	SSF103511
jgi|Ostta4|15720|e_gw1.02.00.512.1	no	IPR001344	IPR022796	SSF103511
jgi|Ostta4|16013|e_gw1.03.00.424.1	no	IPR001344	IPR022796	SSF103511
jgi|Ostta4|16521|e_gw1.03.00.449.1	no	IPR001344	IPR022796	SSF103511
jgi|Ostta4|19353|e_gw1.09.00.338.1	no	IPR001344	IPR022796	SSF103511
jgi|Ostta4|21088|e_gw1.14.00.229.1	no	IPR001344	IPR022796	SSF103511
jgi|Ostta4|21919|e_gw1.16.00.185.1	no	IPR001344	IPR022796	SSF103511
jgi|Ostta4|22889|estExt_fgenesh1_pm.C_Chr_07.00010036	no	IPR001344	IPR022796	SSF103511
jgi|Ostta4|23114|estExt_fgenesh1_pm.C_Chr_18.00010014	no	IPR001344	IPR022796	SSF103511
jgi|Ostta4|26547|estExt_genewise1.C_Chr_11.00010240	no	IPR001344	IPR022796	SSF103511
jgi|Ostta4|27558|estExt_gwp_GeneWisePlus.C_Chr_02.00010168	no	IPR001344	IPR022796	SSF103511
jgi|Ostta4|27930|estExt_gwp_GeneWisePlus.C_Chr_03.00010403	no	IPR001344	IPR022796	SSF103511
jgi|Ostta4|29602|estExt_gwp_GeneWisePlus.C_Chr_16.00010036	no	IPR001344	IPR022796	SSF103511
jgi|Ostta4|33026|0500010391	no	IPR001344	IPR022796	SSF103511
jgi|Ostta4|6427|gw1.05.00.436.1	yes	IPR001344	IPR022796	SSF103511

## Sheet: C. reinhardtii
Database: JGI, C. Reinhardtii v4.0 Filtered Models
CBPs	Li818 ?	Domain 1	Domain 2	Domain 3	Domain 4
jgi|Chlre4|136294|estExt_gwp_1W.C_160133	no	IPR001344	IPR022796	SSF103511
jgi|Chlre4|144609|Chlre2_kg.scaffold_11000154	no	IPR001344	IPR022796	SSF103511
jgi|Chlre4|153678|Chlre2_kg.scaffold_66000007	no	IPR001344	IPR022796	SSF103511
jgi|Chlre4|168073|fgenesh2_pg.C_scaffold_4000124	no	IPR001344	IPR022796	SSF103511	Signalp
jgi|Chlre4|183363|estExt_fgenesh2_kg.C_140100	no	IPR001344	IPR022796	SSF103511
jgi|Chlre4|184067|estExt_fgenesh2_kg.C_200058	no	IPR001344	IPR022796	SSF103511
jgi|Chlre4|184071|estExt_fgenesh2_kg.C_200062	no	IPR001344	IPR022796	SSF103511
jgi|Chlre4|184397|estExt_fgenesh2_kg.C_280035	no	IPR001344	IPR022796	SSF103511
jgi|Chlre4|184471|estExt_fgenesh2_kg.C_260038	no	IPR001344	IPR022796	SSF103511
jgi|Chlre4|184479|estExt_fgenesh2_kg.C_260046	no	IPR001344	IPR022796	SSF103511
jgi|Chlre4|184490|estExt_fgenesh2_kg.C_260057	no	IPR001344	IPR022796	SSF103511
jgi|Chlre4|184724|estExt_fgenesh2_kg.C_290018	yes	IPR001344	IPR022796	SSF103511
jgi|Chlre4|184730|estExt_fgenesh2_kg.C_290027	yes	IPR001344	IPR022796	SSF103511
jgi|Chlre4|184731|estExt_fgenesh2_kg.C_290028	yes	IPR001344	IPR022796	SSF103511
jgi|Chlre4|184775|estExt_fgenesh2_kg.C_340031	no	IPR001344	IPR022796	SSF103511
jgi|Chlre4|184810|estExt_fgenesh2_kg.C_320006	no	IPR001344	IPR022796	SSF103511
jgi|Chlre4|185533|estExt_fgenesh2_kg.C_510040	no	IPR001344	IPR022796	SSF103511
jgi|Chlre4|186299|estExt_fgenesh2_pg.C_80188	no	IPR001344	IPR022796	SSF103511
jgi|Chlre4|187025|estExt_fgenesh2_pg.C_30070	no	IPR001344	IPR022796	SSF103511
jgi|Chlre4|191690|estExt_fgenesh2_pg.C_260118	no	IPR001344	IPR022796	SSF103511
jgi|Chlre4|192961|estExt_fgenesh2_pg.C_380059	no	IPR001344	IPR022796	SSF103511
jgi|Chlre4|195162|estExt_fgenesh2_pg.C_940011	no	IPR001344	IPR022796	SSF103511
jgi|Chlre4|205752|SKA_estExt_gwp_1W.C_260170	no	IPR001344	IPR022796	SSF103511
jgi|Chlre4|205903|SKA_estExt_fgenesh2_pg.C_50147	no	IPR001344	IPR022796	SSF103511
jgi|Chlre4|98563|e_gwH.4.104.1	no	IPR001344	IPR022796	SSF103511

## Sheet: Micromonas sp.
Database: JGI MicromonasRCC299 v3 Filtered models
CBPs	Li818 ?	Domain 1	Domain 2	Domain 3
jgi|MicpuN3|104693|estExt_fgenesh2_kg.C_Chr_010010	no	IPR001344	IPR022796	SSF103511
jgi|MicpuN3|104964|estExt_fgenesh2_kg.C_Chr_110001	no	IPR001344	IPR022796	SSF103511
jgi|MicpuN3|54950|EuGene.0100010177	no	IPR001344	IPR022796	SSF103511
jgi|MicpuN3|92498|estExt_Genewise2.C_Chr_150046	no	IPR001344	IPR022796	SSF103511
jgi|MicpuN3|93465|estExt_Genewise2Plus.C_Chr_020534	no	IPR001344	IPR022796	SSF103511
jgi|MicpuN3|104821|estExt_fgenesh2_kg.C_Chr_050019	no	IPR001344	IPR022796	SSF103511
jgi|MicpuN3|82194|e_gw2.05.952.1	no	IPR001344	IPR022796	SSF103511
jgi|MicpuN3|55391|EuGene.0100010618	no	IPR001344	IPR022796	SSF103511
jgi|MicpuN3|95759|estExt_Genewise2Plus.C_Chr_130337	no	IPR001344	IPR022796	SSF103511
jgi|MicpuN3|90394|estExt_Genewise2.C_Chr_030908	no	IPR001344	IPR022796	SSF103511
jgi|MicpuN3|104895|estExt_fgenesh2_kg.C_Chr_070035	no	IPR001344	IPR022796	SSF103511
jgi|MicpuN3|104750|estExt_fgenesh2_kg.C_Chr_020027	no	IPR001344	IPR022796	SSF103511
jgi|MicpuN3|113644|POU_EuGene.0200010428	no	IPR001344	IPR022796	SSF103511
jgi|MicpuN3|56050|EuGene.0200010427	no	IPR001344	IPR022796	SSF103511
jgi|MicpuN3|96389|fgenesh2_kg.C_Chr_06000004	no	IPR001344	IPR022796	SSF103511
jgi|MicpuN3|104840|estExt_fgenesh2_kg.C_Chr_060017	no	IPR001344	IPR022796	SSF103511
jgi|MicpuN3|104889|estExt_fgenesh2_kg.C_Chr_070029	no	IPR001344	IPR022796	SSF103511
jgi|MicpuN3|113648|POU_POU_fgenesh2_kg.C_Chr_01000050	no	IPR001344	IPR022796	SSF103511
jgi|MicpuN3|90184|estExt_Genewise2.C_Chr_030115	no	IPR001344	IPR022796	SSF103511
jgi|MicpuN3|96328|fgenesh2_kg.C_Chr_04000012	yes	IPR001344	IPR022796	SSF103511
jgi|MicpuN3|105009|estExt_fgenesh2_kg.C_Chr_150009	yes	IPR001344	IPR022796	SSF103511

## Sheet: Coccomyxa sp.
Database: JGI Coccomyxa sp- C169 v2.0 Filtered Models
CBPs	Li818 ?	Domain 1	Domain 2	Domain 3	Domain 4
jgi|Coc_C169_1|25286|estExt_Genewise1.C_150142	No	IPR001344	IPR022796	SSF103511	SignalP
jgi|Coc_C169_1|48543|estExt_fgenesh1_pg.C_150125	No	IPR001344	IPR022796	SSF103511	SignalP
jgi|Coc_C169_1|61250|Genemark1.2040_g	No	IPR001344	IPR022796	SSF103511
jgi|Coc_C169_1|64185|estExt_Genemark1.C_10307	No	IPR001344	IPR022796	SSF103511
jgi|Coc_C169_1|52367|estExt_fgenesh1_pm.C_20118	No	IPR001344	IPR022796	SSF103511	SignalP
jgi|Coc_C169_1|35121|fgenesh1_pm.2_#_131	No	IPR001344	IPR022796	SSF103511
jgi|Coc_C169_1|58975|Genemark1.937_g	No	IPR001344	IPR022796	SSF103511
jgi|Coc_C169_1|15915|e_gw1.8.299.1	No	IPR001344	IPR022796	SSF103511
jgi|Coc_C169_1|27246|estExt_Genewise1Plus.C_20570	No	IPR001344	IPR022796	SSF103511	SignalP
jgi|Coc_C169_1|38026|fgenesh1_pm.17_#_55	No	IPR001344	IPR022796	SSF103511
jgi|Coc_C169_1|21950|estExt_Genewise1.C_20640	No	IPR001344	IPR022796	SSF103511
jgi|Coc_C169_1|67011|estExt_Genemark1.C_120367	No	IPR001344	IPR022796	SSF103511	IPR017441
jgi|Coc_C169_1|28488|estExt_Genewise1Plus.C_60020	No	IPR001344	IPR022796	SSF103511
jgi|Coc_C169_1|52854|estExt_fgenesh1_pm.C_40177	No	IPR001344	IPR022796	SSF103511	SignalP
jgi|Coc_C169_1|46127|estExt_fgenesh1_pg.C_20205	No	IPR001344	IPR022796	SSF103511
jgi|Coc_C169_1|30169|estExt_Genewise1Plus.C_120363	No	IPR001344	IPR022796	SSF103511
jgi|Coc_C169_1|25284|estExt_Genewise1.C_150140	No	IPR001344	IPR022796	SSF103511
jgi|Coc_C169_1|7387|gw1.16.279.1	No	IPR001344	IPR022796	SSF103511
jgi|Coc_C169_1|44831|fgenesh1_pg.20_#_30	No	IPR001344	IPR022796	SSF103511
jgi|Coc_C169_1|44136|fgenesh1_pg.16_#_115	No	IPR001344	IPR022796	SSF103511	SignalP
jgi|Coc_C169_1|66689|estExt_Genemark1.C_110072	No	IPR001344	IPR022796	SSF103511
jgi|Coc_C169_1|37969|fgenesh1_pm.16_#_134	No	IPR001344	IPR022796	SSF103511
jgi|Coc_C169_1|39153|fgenesh1_pg.1_#_346	No	IPR001344	IPR022796	SSF103511	SignalP
jgi|Coc_C169_1|65904|estExt_Genemark1.C_70086	Yes	IPR001344	IPR022796	SSF103511

## Sheet: O. sativa
Database: O. sativa Proteins v 6.1 (from PlantGDB)
CBPs	Li818 ?	Domain 1	Domain 2	Domain 3	Domain 4
LOC_Os01g41710.1|13101.m04278|protein	No	IPR001344	IPR022796	SSF103511	SignalP
LOC_Os01g52240.1|13101.m05463|protein	No	IPR001344	IPR022796	SSF103511
LOC_Os02g10390.3|13102.m01155|protein	No	IPR001344	IPR022796	SSF103511
LOC_Os02g52650.1|13102.m06002|protein	No	IPR001344	IPR022796	SSF103511
LOC_Os03g39610.2|13103.m04296|protein	No	IPR001344	IPR022796	SSF103511
LOC_Os04g38410.1|13104.m03686|protein	No	IPR001344	IPR022796	SSF103511
LOC_Os06g21590.2|13106.m02313|protein	No	IPR001344	IPR022796	SSF103511
LOC_Os07g37240.1|13107.m03830|protein	No	IPR001344	IPR022796	SSF103511
LOC_Os07g37550.1|13107.m03863|protein	No	IPR001344	IPR022796	SSF103511
LOC_Os07g38960.2|13107.m04033|protein	No	IPR001344	IPR022796	SSF103511
LOC_Os08g33820.1|13108.m03529|protein	No	IPR001344	IPR022796	SSF103511
LOC_Os09g12540.1|13109.m01135|protein	No	IPR001344	IPR022796	SSF103511
LOC_Os09g17740.1|13109.m01706|protein	No	IPR001344	IPR022796	SSF103511	SignalP
LOC_Os09g26810.1|13109.m02593|protein	No	IPR001344	IPR022796	SSF103511
LOC_Os11g03830.1|13111.m00326|protein	No	IPR001344	IPR022796	SSF103511
LOC_Os11g13890.6|13111.m01415|protein	No	IPR001344	IPR022796	SSF103511

[truncated: 7 more sheets: Chlorella sp., V. carteri, P. tricornutum, T. pseudonana, E. siliculosus, E. huxleyi, C. merolae]
