# Supplementary material for: Chlorophyll-binding proteins revisited - a multigenic family of light-harvesting and stress proteins from a brown algal perspective
Source: BMC Evol Biol. 2010 Nov 26;10:365. doi: 10.1186/1471-2148-10-365 (PMC3008699; doi:10.1186/1471-2148-10-365)
Supplement: Additional file 2 — Accession numbers of all sequences considered for the phylogenetic tree in Figure 1 (including those removed due to high sequence identity). For stress-induced proteins, the PubMed Id (PMID) of the corresponding publication is given. [file 1471-2148-10-365-S2.XLS]

## Sheet: Sequences_and_accessions
Name	Species	Accession	Stress-induced?
Ath_01	Arabidopsis thaliana	gb|AAG40043.2	-
Ath_02	Arabidopsis thaliana	ref|NP_198197.1	-
Ath_03	Arabidopsis thaliana	ref|NP_190331.3	-
Ath_04	Arabidopsis thaliana	ref|NP_565787.1	-
Ath_05	Arabidopsis thaliana	ref|NP_565786.1	-
Ath_06	Arabidopsis thaliana	ref|NP_174286.1	-
Ath_07	Arabidopsis thaliana	ref|NP_190331.3	-
Ath_08	Arabidopsis thaliana	ref|NP_190331.3	-
Ath_09	Arabidopsis thaliana	ref|NP_565787.1	-
Ath_10	Arabidopsis thaliana	gb|AAA18206.1	-
Ath_11	Arabidopsis thaliana	ref|NP_176347.1	-
Ath_12	Arabidopsis thaliana	ref|NP_190331.3	-
Ath_13	Arabidopsis thaliana	gb|AAA57542.1	-
Ath_16	Arabidopsis thaliana	ref|NP_001031217.1	-
Bna_01	Bigelowiella natans	gi|32307594	-
Bna_02	Bigelowiella natans	gi|32307596	-
Bna_03	Bigelowiella natans	gi|145079039	-
Ccr_01	Chondrus chrispus	gb|CO652368.1	PMID 17803640
Ccr_02	Chondrus chrispus	gb|CO652608.1	-
Ccr_03	Chondrus chrispus	gb|CO649812.1	-
Ccy_01	Cyclotella meneghiniana	EMBL|AJ000670	-
Ccy_04	Cyclotella meneghiniana	EMBL|AJ000967	-
Ccy_05	Cyclotella meneghiniana	EMBL|AJ000968	PMID 17912602
Cme_01	Cyanidioschyzon merolae	gb|AP006496.2	-
Cne_01	Chaetoceros neogracile	EL621146	PMID 18187041
Cne_02	Chaetoceros neogracile	EL622032	-
Cne_03	Chaetoceros neogracile	EL622317	-
Cne_04	Chaetoceros neogracile	EL621632	-
Cne_05	Chaetoceros neogracile	EL622106	-
Cne_06	Chaetoceros neogracile	EL621561	-
Cne_07	Chaetoceros neogracile	EL622160	-
Cne_08	Chaetoceros neogracile	EL621753	-
Cne_09	Chaetoceros neogracile	EL621623	-
Cne_10	Chaetoceros neogracile	EL621621	-
Cne_11	Chaetoceros neogracile	EL621808	-
Cne_12	Chaetoceros neogracile	EL622283	PMID 18187041
Cne_13	Chaetoceros neogracile	EL621935	PMID 18187041
Cne_14	Chaetoceros neogracile	EL620733	PMID 18187041
Cne_15	Chaetoceros neogracile	EL620718	PMID 18187041
Cne_16	Chaetoceros neogracile	EL620849	PMID 18187041
Cne_17	Chaetoceros neogracile	EL620669	PMID 18187041
Cre_01	Chlamydomonas reinhardtii	gb|AAO16493.1	-
Cre_02	Chlamydomonas reinhardtii	gb|EDO96390.1	-
Cre_03	Chlamydomonas reinhardtii	gb|EDP01602.1	-
Cre_04	Chlamydomonas reinhardtii	gb|EDP01611.1	-
Cre_05	Chlamydomonas reinhardtii	gb|EDP01725.1	-
Cre_06	Chlamydomonas reinhardtii	gb|EDP03051.1	-
Cre_07	Chlamydomonas reinhardtii	gb|EDP02923.1	-
Cre_08	Chlamydomonas reinhardtii	gb|EDP01724.1	-
Cre_09	Chlamydomonas reinhardtii	gb|AAD03732.2	-
Cre_10	Chlamydomonas reinhardtii	gb|EDP01264.1	-
Cre_11	Chlamydomonas reinhardtii	gb|EDP07628.1	-
Cre_12	Chlamydomonas reinhardtii	gb|AAD03734.1	-
Cre_13	Chlamydomonas reinhardtii	gb|EDO97521.1	-
Cre_14	Chlamydomonas reinhardtii	gb|EDP06509.1	-
Cre_15	Chlamydomonas reinhardtii	gb|EDP08179.1	-
Cre_16	Chlamydomonas reinhardtii	gb|EDO99655.1	-
Cre_17	Chlamydomonas reinhardtii	gb|EDP08012.1	-
Cre_18	Chlamydomonas reinhardtii	gb|AAO16495.1	-
Cre_19	Chlamydomonas reinhardtii	gb|EDP05477.1	-
Cre_20	Chlamydomonas reinhardtii	gb|EDP08035.1	-
Cre_21	Chlamydomonas reinhardtii	gb|EDP00448.1	-
Cre_22	Chlamydomonas reinhardtii	gb|EDP04026.1	-
Cre_23	Chlamydomonas reinhardtii	gb|EDP01013.1	PMID 15235119
Cre_24	Chlamydomonas reinhardtii	gb|EDP01074.1	PMID 15235119
Cre_25	Chlamydomonas reinhardtii	gi|1865771
Ehu_01	Emiliania huxleyi	jgi|Emihu1|417267	-
Ehu_02	Emiliania huxleyi	jgi|Emihu1|419207	-
Ehu_03	Emiliania huxleyi	jgi|Emihu1|45605	-
Ehu_04	Emiliania huxleyi	jgi|Emihu1|430242	-
Ehu_05	Emiliania huxleyi	jgi|Emihu1|422697	-
Ehu_06	Emiliania huxleyi	jgi|Emihu1|217340	-
Ehu_07	Emiliania huxleyi	jgi|Emihu1|444842	-
Ehu_08	Emiliania huxleyi	jgi|Emihu1|436450	-
Ehu_09	Emiliania huxleyi	jgi|Emihu1|470051	-
Ehu_10	Emiliania huxleyi	jgi|Emihu1|69651	-
Ehu_11	Emiliania huxleyi	jgi|Emihu1|45662	-
Ehu_12	Emiliania huxleyi	jgi|Emihu1|416733	-
Ehu_13	Emiliania huxleyi	jgi|Emihu1|460117	-
Ehu_14	Emiliania huxleyi	jgi|Emihu1|237298	-
Ehu_15	Emiliania huxleyi	jgi|Emihu1|76288	-
Ehu_16	Emiliania huxleyi	jgi|Emihu1|451739	-
Ehu_17	Emiliania huxleyi	jgi|Emihu1|362550	-
Ehu_18	Emiliania huxleyi	jgi|Emihu1|434226	-
Ehu_19	Emiliania huxleyi	jgi|Emihu1|195487	-
Ehu_20	Emiliania huxleyi	jgi|Emihu1|364696	-
Ehu_21	Emiliania huxleyi	jgi|Emihu1|358243	-
Ehu_22	Emiliania huxleyi	jgi|Emihu1|432202	-
Ehu_23	Emiliania huxleyi	jgi|Emihu1|459601	-
Ehu_24	Emiliania huxleyi	jgi|Emihu1|419663	-
Ehu_25	Emiliania huxleyi	jgi|Emihu1|203047	-
Ehu_26	Emiliania huxleyi	jgi|Emihu1|441453	-
Ehu_27	Emiliania huxleyi	jgi|Emihu1|457448	-
Ehu_28	Emiliania huxleyi	jgi|Emihu1|461003	-
Ehu_29	Emiliania huxleyi	jgi|Emihu1|356951	-
Ehu_30	Emiliania huxleyi	jgi|Emihu1|438462	-
Ehu_31	Emiliania huxleyi	jgi|Emihu1|433058	-
Ehu_32	Emiliania huxleyi	jgi|Emihu1|415729	-
Ehu_33	Emiliania huxleyi	jgi|Emihu1|455747	-
Ehu_34	Emiliania huxleyi	jgi|Emihu1|64682	-
Ehu_35	Emiliania huxleyi	jgi|Emihu1|414772	-
Esi_01	Ectocarpus siliculosus	Esi0000_0640	-
Esi_02	Ectocarpus siliculosus	Esi0002_0349	-
Esi_03	Ectocarpus siliculosus	Esi0009_0107	-
Esi_04	Ectocarpus siliculosus	Esi0011_0180	-
Esi_05	Ectocarpus siliculosus	Esi0012_0099	-
Esi_06	Ectocarpus siliculosus	Esi0018_0167	-
Esi_07	Ectocarpus siliculosus	Esi0026_0019	-
Esi_08	Ectocarpus siliculosus	Esi0040_0078	-
Esi_09	Ectocarpus siliculosus	Esi0041_0025	-
Esi_10	Ectocarpus siliculosus	Esi0063_0109	-
Esi_11	Ectocarpus siliculosus	Esi0067_0035	-
Esi_12	Ectocarpus siliculosus	Esi0085_0016	PMID 19531237
Esi_13	Ectocarpus siliculosus	Esi0085_0018	-
Esi_14	Ectocarpus siliculosus	Esi0085_0021	PMID 19531237
Esi_15	Ectocarpus siliculosus	Esi0085_0041	-
Esi_16	Ectocarpus siliculosus	Esi0085_0043	PMID 19531237
Esi_17	Ectocarpus siliculosus	Esi0085_0048	PMID 19531237
Esi_18	Ectocarpus siliculosus	Esi0085_0049	-
Esi_19	Ectocarpus siliculosus	Esi0085_0056	PMID 19531237
Esi_20	Ectocarpus siliculosus	Esi0085_0058	-
Esi_21	Ectocarpus siliculosus	Esi0085_0060	PMID 19531237
Esi_22	Ectocarpus siliculosus	Esi0085_0062	-
Esi_23	Ectocarpus siliculosus	Esi0092_0045	PMID 19531237
Esi_24	Ectocarpus siliculosus	Esi0123_0002	-
Esi_25	Ectocarpus siliculosus	Esi0126_0039	-
Esi_26	Ectocarpus siliculosus	Esi0149_0016	-
Esi_27	Ectocarpus siliculosus	Esi0199_0054	-
Esi_28	Ectocarpus siliculosus	Esi0199_0055	-
Esi_29	Ectocarpus siliculosus	Esi0203_0022	-
Esi_30	Ectocarpus siliculosus	Esi0278_0013	-
Esi_31	Ectocarpus siliculosus	Esi0287_0008	-
Esi_32	Ectocarpus siliculosus	Esi0292_0039	-
Esi_33	Ectocarpus siliculosus	Esi0300_0018	-
Esi_34	Ectocarpus siliculosus	Esi0311_0012	-
Esi_35	Ectocarpus siliculosus	Esi0319_0005	-
Esi_36	Ectocarpus siliculosus	Esi0319_0013	PMID 19531237
Esi_37	Ectocarpus siliculosus	Esi0319_0027	-
Esi_38	Ectocarpus siliculosus	Esi0319_0032	-
Esi_39	Ectocarpus siliculosus	Esi0413_0020	-
Esi_40	Ectocarpus siliculosus	Esi0446_0016	-
Esi_41	Ectocarpus siliculosus	Esi0458_0015	-
Esi_42	Ectocarpus siliculosus	Esi0458_0016	-
Esi_43	Ectocarpus siliculosus	Esi0492_0001	-
Esi_44	Ectocarpus siliculosus	Esi0492_0002	-
Esi_45	Ectocarpus siliculosus	Esi0492_0003	-
Esi_46	Ectocarpus siliculosus	Esi0492_0004	-
Esi_47	Ectocarpus siliculosus	Esi0492_0007	-
Esi_48	Ectocarpus siliculosus	Esi0500_0010	-
Esi_49	Ectocarpus siliculosus	Esi0559_0002	-
Esi_50	Ectocarpus siliculosus	Esi0559_0003	-
Esi_51	Ectocarpus siliculosus	Esi0982_0001	-
Esi_52	Ectocarpus siliculosus	Esi0319_0008	-
Esi_53	Ectocarpus siliculosus	Esi0026_0020	-
Fse_01	Fucus serratus	tc_00444	-
Fse_02	Fucus serratus	tc_00536	-
Fse_03	Fucus serratus	tc_00631	-
Fse_05	Fucus serratus	tc_00479	-
Fve_01	Fucus vesiculosus	tc_00133	-
Fve_02	Fucus vesiculosus	tc_00511	-
Gch_01	Gracilaria changii	gb|DV962117.1
Gch_03	Gracilaria changii	gb|DV962141.1
Gch_04	Gracilaria changii	gb|DV964716.1
Gch_05	Gracilaria changii	gb|DV962729.1
Gch_07	Gracilaria changii	gb|DV966091.1
Gch_08	Gracilaria changii	gb|DV967857.1
Gch_09	Gracilaria changii	gb|DV968053.1
Gth_01	Guillardia theta	gi|8925562	-
Gth_02	Guillardia theta	gi|8925560	-
Gth_03	Guillardia theta	gi|158147523	-
Gth_04	Guillardia theta	gi|158147503	-
Gth_05	Guillardia theta	gi|8925558	-
Gth_06	Guillardia theta	gi|158147521	-
Gth_07	Guillardia theta	gi|57335907	-
Gth_08	Guillardia theta	gi|158147517	-
Gth_09	Guillardia theta	gi|158147515	-
Gth_10	Guillardia theta	gi|158147511	-
Gth_11	Guillardia theta	gi|57335883	-
Gth_12	Guillardia theta	gi|158147513	-
Gth_13	Guillardia theta	gi|57335939	-
Gth_14	Guillardia theta	gi|57335899	-
Gth_15	Guillardia theta	gi|158147519	-
Gth_16	Guillardia theta	gi|158147505	-
Gth_17	Guillardia theta	gi|158147509	-
Gth_18	Guillardia theta	gi|57335893	-
Gth_19	Guillardia theta	gi|158147507	-
Gth_20	Guillardia theta	gi|57335917	-
Gth_21	Guillardia theta	gi|57335879	-
Iga_01	Isochrysis galbana	gi|2498362	-
Iga_02	Isochrysis galbana	gi|145079935	-
Kmi_01	Karlodinium micrum	gb|ABD58893	-
Mev_01	Mesostigma viride	gi|87313195	-
Msp_01	Micromonas sp. RCC299	gb|ACO66345.1	-
Msp_02	Micromonas sp. RCC299	gb|ACO66800.1	-
Msp_03	Micromonas sp. RCC299	gb|ACO68747.1	-
Msp_04	Micromonas sp. RCC299	gb|ACO63307.1	-
Msp_05	Micromonas sp. RCC299	gb|ACO63487.1	-
Msp_06	Micromonas sp. RCC299	gb|ACO62410.1	-
Msp_07	Micromonas sp. RCC299	gb|ACO68347.1	-
Msp_08	Micromonas sp. RCC299	gb|ACO68541.1	-
Msp_09	Micromonas sp. RCC299	gb|ACO60888.1	-
Msp_10	Micromonas sp. RCC299	gb|ACO60889.1	-
Msp_11	Micromonas sp. RCC299	gb|ACO61369.1	-
Msp_12	Micromonas sp. RCC299	gb|ACO64921.1	-
Msp_13	Micromonas sp. RCC299	gb|ACO64001.1	-
Msp_14	Micromonas sp. RCC299	gb|ACO64350.1	-
Msp_15	Micromonas sp. RCC299	gb|ACO65267.1	-
Msp_16	Micromonas sp. RCC299	gb|ACO68514.1	-
Msp_17	Micromonas sp. RCC299	gb|ACO67549.1	-
Msp_18	Micromonas sp. RCC299	gb|ACO61351.1	-
Msp_19	Micromonas sp. RCC299	gb|ACO62071.1	-
Msp_20	Micromonas sp. RCC299	gb|ACO67813.1	-
Msp_21	Micromonas sp. RCC299	gb|ACO62980.1	-
Msq_01	Micromonas sp. CCMP490	gi|145079853	-
Msq_02	Micromonas sp. CCMP490	gi|145079804	-
Mtr_01	Medicago truncatula	gb|BG452558.1	-
Osp_01	Ostreococcus sp. RCC809	jgi|OstRCC809_1|45963	-
Osp_02	Ostreococcus sp. RCC809	jgi|OstRCC809_1|39546	-
Osp_03	Ostreococcus sp. RCC809	jgi|OstRCC809_1|87531	-
Ota_01	Ostreococcus tauri	gb|AAY27551.1	-
Ota_02	Ostreococcus tauri	gb|AAY27545.1	-
Ota_03	Ostreococcus tauri	gb|AAY27549.1	-
Ota_04	Ostreococcus tauri	gb|AAY27540.1	-
Ota_05	Ostreococcus tauri	gb|AAY27546.1	-
Ota_06	Ostreococcus tauri	gb|AAY27548.1	-
Ota_07	Ostreococcus tauri	gb|AAY27547.1	-
Ota_08	Ostreococcus tauri	gb|AAY27552.1	-
Ota_09	Ostreococcus tauri	gb|AAY27544.1	-
Ota_10	Ostreococcus tauri	gb|AAY27552.1	-
Ota_11	Ostreococcus tauri	gb|AAY27553.1	-
Ota_12	Ostreococcus tauri	gb|AAY27542.1	-
Ota_13	Ostreococcus tauri	emb|CAL53128.1	-
Ota_14	Ostreococcus tauri	gb|AAY27543.1	-
Ota_15	Ostreococcus tauri	gb|AAY27550.1
Ota_16	Ostreococcus tauri	gi|116057731	-
Pgl_01	Picea glauca	gb|CO250289.1	-
Plu_01	Pavlova lutheri	gi|145079893	-
Ppa_01	Physcomitrella patens	gb|EDQ60353.1	-
Ppa_02	Physcomitrella patens	gb|EDQ80757.1	-
Ppa_03	Physcomitrella patens	gb|EDQ49825.1	-
Ppa_04	Physcomitrella patens	gb|EDQ49828.1	-
Ppa_05	Physcomitrella patens	gb|EDQ83743.1	-
Ppa_06	Physcomitrella patens	gb|EDQ73193.1	-
Ppa_07	Physcomitrella patens	gb|EDQ73309.1	-
Ppa_08	Physcomitrella patens	gb|EDQ73393.1	-
Ppa_09	Physcomitrella patens	gb|EDQ83676.1	-
Ppa_10	Physcomitrella patens	gb|EDQ81135.1	-
Ppa_11	Physcomitrella patens	gb|EDQ60676.1	-
Ppa_12	Physcomitrella patens	gb|EDQ83919.1	-
Ppa_13	Physcomitrella patens	gb|EDQ69717.1	-
Ppa_14	Physcomitrella patens	gb|EDQ60062.1	-
Ppa_15	Physcomitrella patens	gb|EDQ60086.1	-
Ppa_16	Physcomitrella patens	gb|EDQ55825.1	-
Ppa_17	Physcomitrella patens	gb|EDQ77756.1	-
Ppa_18	Physcomitrella patens	gb|EDQ79435.1	-
Ppa_19	Physcomitrella patens	gb|EDQ55917.1	-
Ppa_20	Physcomitrella patens	gb|EDQ82316.1	-
Ppa_21	Physcomitrella patens	gb|EDQ82418.1	-
Ppa_22	Physcomitrella patens	gb|EDQ55999.1	-
Ppa_23	Physcomitrella patens	gb|EDQ49143.1	-
Ppa_24	Physcomitrella patens	gb|EDQ78497.1	-
Ppa_25	Physcomitrella patens	gb|EDQ58123.1	-
Ppa_26	Physcomitrella patens	gb|EDQ49142.1	-
Ppa_27	Physcomitrella patens	gb|EDQ54465.1	-
Ppa_28	Physcomitrella patens	gb|EDQ59399.1	-
Ppa_29	Physcomitrella patens	gb|EDQ58178.1	-
Ppa_30	Physcomitrella patens	gb|EDQ50288.1	-
Ppa_31	Physcomitrella patens	gb|EDQ58151.1	-
Ppa_32	Physcomitrella patens	gb|EDQ62145.1	-
Ppa_33	Physcomitrella patens	gb|EDQ61838.1	-
Ppa_34	Physcomitrella patens	gb|EDQ56245.1	-
Ppa_35	Physcomitrella patens	gb|EDQ52774.1	-
Ppa_36	Physcomitrella patens	gb|EDQ52776.1	-
Ppa_37	Physcomitrella patens	gb|EDQ76697.1	-
Ppa_38	Physcomitrella patens	gb|EDQ56587.1	-
Ppa_39	Physcomitrella patens	gb|EDQ49732.1	-
Ppa_40	Physcomitrella patens	gb|EDQ49737.1	-
Ppa_41	Physcomitrella patens	gb|EDQ62353.1	-
Ppa_42	Physcomitrella patens	gb|EDQ62388.1	-
Ppa_43	Physcomitrella patens	gb|EDQ49108.1	-
Ppa_44	Physcomitrella patens	gb|EDQ77595.1	-
Ppa_45	Physcomitrella patens	gb|EDQ77697.1	-
Ppa_46	Physcomitrella patens	gi|168031123	-
Ppa_47	Physcomitrella patens	gb|EDQ58201.1
Psa_01	Pisum sativum	emb|CAA39883.1	-
Psi_01	Picea sitchensis	gi|166896735	-
Psi_02	Picea sitchensis	gi|166898105	-
Psi_03	Picea sitchensis	gi|148815080	-
Ptr_01	Phaeodactylum tricornutum	gi|2498374	-
Ptr_02	Phaeodactylum tricornutum	gi|2498372	-
Ptr_03	Phaeodactylum tricornutum	gi|2498370	-
Ptr_04	Phaeodactylum tricornutum	gi|2498375	-
Ptr_05	Phaeodactylum tricornutum	gi|2498373	-
Ptr_06	Phaeodactylum tricornutum	gi|2498371	-
Ptr_07	Phaeodactylum tricornutum	gi|217411591	-
Ptr_08	Phaeodactylum tricornutum	gi|217406266	PMID 19888450
Ptr_09	Phaeodactylum tricornutum	gi|217403990	PMID 19888450
Ptr_10	Phaeodactylum tricornutum	gi|219128691	PMID 19888450
Ptr_11	Phaeodactylum tricornutum	gi|219124007	PMID 19888450
Ptr_12	Phaeodactylum tricornutum	gi|219110609	-
Ptr_13	Phaeodactylum tricornutum	gi|217411920	-
Ptr_14	Phaeodactylum tricornutum	gi|217411522	PMID 19888450
Ptr_15	Phaeodactylum tricornutum	gi|217411452	-
Ptr_16	Phaeodactylum tricornutum	gi|217411392	-
Ptr_17	Phaeodactylum tricornutum	gi|217410904	-
Ptr_18	Phaeodactylum tricornutum	gi|217410756	-
Ptr_19	Phaeodactylum tricornutum	gi|217410755	-
Ptr_20	Phaeodactylum tricornutum	gi|217410753	-
Ptr_21	Phaeodactylum tricornutum	gi|217410553	-
Ptr_22	Phaeodactylum tricornutum	gi|217410359	-
Ptr_23	Phaeodactylum tricornutum	gi|217409627	-
Ptr_24	Phaeodactylum tricornutum	gi|217409466	PMID 19888450
Ptr_25	Phaeodactylum tricornutum	gi|217408813	-
Ptr_26	Phaeodactylum tricornutum	gi|217406577	-
Ptr_27	Phaeodactylum tricornutum	gi|217406290	-
Ptr_28	Phaeodactylum tricornutum	gi|217406180	PMID 19888450
Ptr_29	Phaeodactylum tricornutum	gi|217406123	-
Ptr_30	Phaeodactylum tricornutum	gi|217405731	PMID 19888450
Ptr_31	Phaeodactylum tricornutum	gi|217405555	-
Ptr_32	Phaeodactylum tricornutum	gi|217405554	-
Ptr_33	Phaeodactylum tricornutum	gi|217405137	-
Ptr_34	Phaeodactylum tricornutum	gi|217405047	-
Ptr_35	Phaeodactylum tricornutum	gi|217404946	-
Ptr_36	Phaeodactylum tricornutum	gi|217404845	-
Ptr_37	Phaeodactylum tricornutum	gi|217404070	-
Ptr_38	Phaeodactylum tricornutum	gi|217404069	-
Ptr_39	Phaeodactylum tricornutum	gi|217403874	-
Ptr_40	Phaeodactylum tricornutum	gi|217403872	-
Ptr_41	Phaeodactylum tricornutum	gi|217403654	-
Ptr_42	Phaeodactylum tricornutum	gi|219129382	-
Ptr_43	Phaeodactylum tricornutum	gi|219129163	-
Ptr_44	Phaeodactylum tricornutum	gi|219129158	-
Ptr_45	Phaeodactylum tricornutum	gi|219128858	-
Ptr_46	Phaeodactylum tricornutum	gi|219128856	-
Ptr_47	Phaeodactylum tricornutum	gi|219126950	-
Ptr_48	Phaeodactylum tricornutum	gi|219126740	-
Ptr_49	Phaeodactylum tricornutum	gi|219126264	-
Ptr_50	Phaeodactylum tricornutum	gi|219126076	-
Ptr_51	Phaeodactylum tricornutum	gi|219125332	PMID 19888450
Ptr_52	Phaeodactylum tricornutum	gi|219124057	-
Ptr_53	Phaeodactylum tricornutum	gi|219123828	-
Ptr_54	Phaeodactylum tricornutum	gi|219123709	PMID 19888450
Ptr_55	Phaeodactylum tricornutum	gi|219123323	-
Ptr_56	Phaeodactylum tricornutum	gi|219117950	-
Ptr_57	Phaeodactylum tricornutum	gi|219116130	-
Ptr_58	Phaeodactylum tricornutum	gi|219115808	PMID 19888450
Ptr_59	Phaeodactylum tricornutum	gi|219115657	-
Ptr_60	Phaeodactylum tricornutum	gi|219112535	-
Ptr_61	Phaeodactylum tricornutum	gi|219112239	-
Ptr_62	Phaeodactylum tricornutum	gi|219112237	-
Ptr_63	Phaeodactylum tricornutum	gi|219112233	-
Ptr_64	Phaeodactylum tricornutum	gi|219111833	-
Ptr_65	Phaeodactylum tricornutum	gi|219111267	-
Ptr_66	Phaeodactylum tricornutum	gi|219110471	PMID 19888450
Ptr_67	Phaeodactylum tricornutum	gi|219110331	-
Ptr_68	Phaeodactylum tricornutum	gi|219110211	-
Ptr_69	Phaeodactylum tricornutum	gi|219124965	-
Ptr_70	Phaeodactylum tricornutum	gi|219124963	-
Ptr_71	Phaeodactylum tricornutum	gi|217411270	-
Ptr_72	Phaeodactylum tricornutum	gi|217410754	-
Ptr_73	Phaeodactylum tricornutum	gi|217407071	-
Ptr_74	Phaeodactylum tricornutum	gi|217405210	-
Ptr_75	Phaeodactylum tricornutum	gi|217404358	-
Ptr_76	Phaeodactylum tricornutum	gi|217403151	-
Ptr_77	Phaeodactylum tricornutum	gi|219113245	-
Ptr_78	Phaeodactylum tricornutum	gi|219112881	-
Ptr_79	Phaeodactylum tricornutum	gi|219130574	-
Ptr_80	Phaeodactylum tricornutum	gi|219127823	-
Ptr_81	Phaeodactylum tricornutum	gi|219126416	-
Ptr_82	Phaeodactylum tricornutum	gi|219122943	-
Ptr_83	Phaeodactylum tricornutum	gi|219112235	-
Ptr_84	Phaeodactylum tricornutum	gi|219109965	-
Ptr_85	Phaeodactylum tricornutum	gi|209583056	-
Ptr_86	Phaeodactylum tricornutum	gi|209582874	-
Pye_01	Porphyra yezoensis	gb|AV435497.1; gb|AV434241.1	-
Pye_02	Porphyra yezoensis	gb|AV434241.1	-
Pye_03	Porphyra yezoensis	gb|AV438065.1	-
Pye_06	Porphyra yezoensis	gb|AV436321.1	-
Qro_01	Quercus robur	gb|FR633552.1	-
Rsp_01	Rhodomonas sp. CS24	gi|62953594	-
Rsp_02	Rhodomonas sp. CS24	gi|62953593	-
Rsp_03	Rhodomonas sp. CS24	gi|62953592	-
Rsp_04	Rhodomonas sp. CS24	gi|71142112	-
Rsp_05	Rhodomonas sp. CS24	gi|71142114	-
Sco_01	Scenedesmus obliquus	tr|A3QQQ0	-
Tps_01	Thalassiosira pseudonana	gi|223996699	-
Tps_02	Thalassiosira pseudonana	gi|220977139	-
Tps_03	Thalassiosira pseudonana	gi|224012385	-
Tps_04	Thalassiosira pseudonana	gi|224012180	-
Tps_05	Thalassiosira pseudonana	gi|224011910	-
Tps_06	Thalassiosira pseudonana	gi|224000930	-
Tps_07	Thalassiosira pseudonana	gi|223998112	-
Tps_08	Thalassiosira pseudonana	gi|223993505	-
Tps_09	Thalassiosira pseudonana	gi|220977751	-
Tps_10	Thalassiosira pseudonana	gi|220975837	-
Tps_11	Thalassiosira pseudonana	gi|220973559	-
Tps_12	Thalassiosira pseudonana	gi|220969763	-
Tps_13	Thalassiosira pseudonana	gi|220969628	-
Tps_14	Thalassiosira pseudonana	gi|220969284	-
Tps_15	Thalassiosira pseudonana	gi|224012869	-
Tps_16	Thalassiosira pseudonana	gi|220969526	-
Tps_17	Thalassiosira pseudonana	gi|224013212	-
Tps_18	Thalassiosira pseudonana	gi|224013064	-
Tps_19	Thalassiosira pseudonana	gi|224013062	-
Tps_20	Thalassiosira pseudonana	gi|224011749	-
Tps_21	Thalassiosira pseudonana	gi|224011607	-
Tps_22	Thalassiosira pseudonana	gi|224002166	-
Tps_23	Thalassiosira pseudonana	gi|224001216	-
Tps_24	Thalassiosira pseudonana	gi|223999739	-
Tps_25	Thalassiosira pseudonana	gi|223997118	-
Tps_26	Thalassiosira pseudonana	gi|223996189	-
Tps_27	Thalassiosira pseudonana	gi|223995135	-
Tps_28	Thalassiosira pseudonana	gi|223994783	-
Tps_29	Thalassiosira pseudonana	gi|220978390	-
Tps_30	Thalassiosira pseudonana	gi|220976884	-
Tps_31	Thalassiosira pseudonana	gi|220976367	-
Tps_32	Thalassiosira pseudonana	gi|220975340	-
Tps_33	Thalassiosira pseudonana	gi|220974750	-
Tps_34	Thalassiosira pseudonana	gi|220974177	-
Tps_35	Thalassiosira pseudonana	gi|220973702	-
Tps_36	Thalassiosira pseudonana	gi|220969220	-
Tps_37	Thalassiosira pseudonana	gi|220969146	-
Tps_38	Thalassiosira pseudonana	gi|220969145	-
Tps_39	Thalassiosira pseudonana	gi|209583680	-
Tps_40	Thalassiosira pseudonana	gi|209583609	-
Tps_41	Thalassiosira pseudonana	gi|1778747	-
Tps_42	Thalassiosira pseudonana	gi|1778745	-
Tps_43	Thalassiosira pseudonana	gi|224014921	-
Tps_44	Thalassiosira pseudonana	gi|224011689	-
Tps_45	Thalassiosira pseudonana	gi|224006786	-
Tps_46	Thalassiosira pseudonana	gi|224006385	-
Tps_47	Thalassiosira pseudonana	gi|224001956	-
Tps_48	Thalassiosira pseudonana	gi|224000649	-
Tps_49	Thalassiosira pseudonana	gi|223998664	-
Tps_50	Thalassiosira pseudonana	gi|223997688	-
Tps_51	Thalassiosira pseudonana	gi|223995387	-
Tps_52	Thalassiosira pseudonana	gi|220976493	-
Tps_53	Thalassiosira pseudonana	gi|220976113	-
Tps_54	Thalassiosira pseudonana	gi|220975625	-
Tps_55	Thalassiosira pseudonana	gi|220975205	-
Tps_56	Thalassiosira pseudonana	gi|220974072	-
Tps_57	Thalassiosira pseudonana	gi|220972672	-
Tps_58	Thalassiosira pseudonana	gi|220971995	-
Tps_59	Thalassiosira pseudonana	gi|209583650	-
Tps_60	Thalassiosira pseudonana	gi|224011914	-
Tps_61	Thalassiosira pseudonana	gi|220969630	-
Vca_01	Volvox carteri	jgi|Volca1|80312	-
